# Supplementary material for: Opposite Self-Folding Behavior of Polymeric Photoresponsive Actuators Enabled by a Molecular Approach
Source: Polymers (Basel). 2019 Oct 10;11(10):1644. doi: 10.3390/polym11101644 (PMC6835338; doi:10.3390/polym11101644)
Supplement: Supplementary file 1 [file polymers-11-01644-s001.zip]

Archive with 3 entries (3 files):
- Martella_SI_revised.doc
- Movie S1.mp4
- Movie S2.mp4
